# Supplementary material for: Metabolic Profiling of Fish Meat by GC-MS Analysis, and Correlations with Taste Attributes Obtained Using an Electronic Tongue
Source: Metabolites. 2018 Dec 21;9(1):1. doi: 10.3390/metabo9010001 (PMC6358880; doi:10.3390/metabo9010001)
Supplement: Supplementary file 1 [file metabolites-09-00001-s001.zip]

Archive with 3 entries (2 files):
- metabolites-402983-suppl/
- metabolites-402983-suppl/supplementary Figures.pptx
- metabolites-402983-suppl/Supplementary Tables.xlsx
