# Supplementary material for: Metabolic Profiling of Fish Meat by GC-MS Analysis, and Correlations with Taste Attributes Obtained Using an Electronic Tongue
Source: Metabolites. 2018 Dec 21;9(1):1. doi: 10.3390/metabo9010001 (PMC6358880; doi:10.3390/metabo9010001)
Supplement: Supplementary file 1 [file metabolites-09-00001-s001.zip › metabolites-402983-suppl/Supplementary Tables.xlsx]

## Sheet: TableS1
Table S1 List of metabolites detected on GC-MS analysis.
Metabolite name (derivative structurea)	Classification	Detection methodb	Retention time (min)	Retention Index	T. modestus			S. marmoratus			I. japonicus						P. major
					Fish No. 1	2	3	4	5	6	7	8	9	10	11	12	13	14	15
1,6-Anhydroglucose (3TMS)	sugar	annotated	18.158	1725	0.001551		0.003878			0.001166	0.000455		0.001649	0.006359	0.000146		0.003018		0.001196
2-Aminobutyric acid (2TMS)	amino acid	annotated	10.501	1174		0.00956	0.008771
2-Aminoisobutyric acid (2TMS)	amino acid	annotated	10.005	1146	0.136164						0.151694	0.063152	0.071778				0.068508	0.061804
2-Deoxy-glucose (meto-4TMS)	sugar	annotated	19.157	1814	0.017359	0.035374	0.020647										0.039905		0.06789
2-Hydroxyisobutyric acid (2TMS)	organic acid	annotated	8.474	1063				0.012786					0.013667	0.014159
2-Phosphoglyceric acid (4TMS)	sugar	annotated	18.996	1799	0.033734	0.04476			0.039998	0.020332		0.01204	0.025147	0.016383	0.02769		0.034594	0.029027	0.038679
3-Aminopropanoic acid (3TMS)	amino acid	annotated	14.538	1436		0.010956			0.006346	0.007059	0.099653	0.0949	0.078156	0.144548	0.245708	0.046993		0.013731	0.013896
3-Hydroxy-3-methylglutaric acid (3TMS)	organic acid	annotated	16.836	1613					0.009526
3-Hydroxybutyric acid (2TMS)	organic acid	annotated	10.236	1159										0.048871		0.016091
3-Hydroxyisobutyric acid (2TMS)	organic acid	annotated	10.271	1161										0.048871		0.016091
3-Hydroxypropionic acid (2TMS)	organic acid	annotated	9.935	1142												0.018532
3-Phosphoglyceric acid (4TMS)	sugar	annotated	19.274	1825	0.033734	0.04476			0.039998	0.020332		0.01204	0.025147	0.016383	0.02769		0.034594	0.029027	0.038679
4-Aminobutyric acid (3TMS)	amino acid	identified	15.933	1541														0.007551
4-Hydroxyphenyllactic acid (3TMS)	organic acid	annotated	20.26	1918		0.011376
4-Hydroxyproline (3TMS)	amino acid	annotated	15.895	1538		0.02986					0.100623	0.150404	0.054314	0.043949	0.103106	0.015157	0.030957	0.069118	0.039598
5-Aminovaleric acid (3TMS)	amino acid	annotated	17.159	1640	0.020213	0.019239	0.023541								0.004805
5-Oxoproline (2TMS)	amino acid	annotated	15.844	1534	0.047741		0.041768	0.088872	0.076771	0.058025	0.315752	0.282013	0.332895	0.233906		0.172183	0.069591	0.082461	0.083435
Acetoacetic acid (2TMS)	organic acid	annotated	11.123	1210													0.00832	0.017218	0.010503
Acetylglycine (TMS)	amino acid	annotated	12.233	1279											0.265015
Adenosine (4TMS)	nucleic acid-related	annotated	26.956	2670															0.024873
Alanine (2TMS)	amino acid	identified	9.243	1103	0.496189	0.53006	0.299067	0.241029	0.1451	0.158279	1.65846	1.2643	1.30361	0.678914	0.527397	0.253251	0.339954	0.29975	0.313555
allo-Isoleucine (2TMS)	amino acid	annotated	12.571	1300	0.067187	0.116646	0.083586	0.016349	0.031467	0.021279	0.041471	0.02551	0.040559	0.146607	0.060123	0.027306	0.028311	0.022159	0.026505
Allose (5TMS)	sugar	annotated	19.798	1874							0.063796	0.050107	0.041942
Allose (meto-5TMS, peak1)	sugar	annotated	20.178	1910				1.64159	0.049079	0.050603			0.008931	0.029405	0.048023	0.031499	0.051673	0.064413	0.006222
Allose (meto-5TMS, peak2)	sugar	annotated	20.453	1937	1.20531	6.01005	6.88682	0.295587	2.92842	4.11232	4.14116	3.62758	3.25272	0.398163	3.8136	3.46623	4.89234	0.95062	4.32714
Arabinose (4TMS)	sugar	annotated	17.481	1667						0.015731	0.015214				0.011979
Arabinose (meto-4TMS)	sugar	annotated	17.672	1683				0.386028	0.229565	0.308481	0.345123	0.198953	0.391317	0.275174	0.341956	0.185055	0.014832		0.021036
Ascorbic acid (4TMS)	vitamin	annotated	20.84	1975	0.130866	0.109573	0.069224	0.365036	0.322962	0.161894	0.113645	0.080307	0.059964	0.125557	0.164744	0.049748	0.231163	0.278914	0.218918
Aspartic acid (3TMS)	amino acid	identified	15.781	1529							0.009112	0.012563	0.021402	0.014776	0.018041
Benzoic acid (TMS)	organic acid	annotated	11.783	1251	0.05588	0.033648
Boric acid (3TMS)	organic acid	annotated	6.892	982				0.155988			0.344734						0.265593
Cadaverine (3TMS)	other	annotated	17.015	1628	0.391056	0.371406	0.354014				0.101873	0.159558		0.110855	0.123362
Citric acid (4TMS)	organic acid	identified	19.424	1839							0.010379	0.010005	0.011979		0.018118	0.009752			0.011034
Creatinine (3TMS)	other	annotated	16.351	1574	8.17469	6.14027	4.29754	2.71743	1.49583	2.13722	4.52592	2.88979	3.30659	3.40083	3.15382	1.51178	6.29657	7.51819	8.09864
Cysteine (3TMS)	amino acid	identified	16.275	1568	0.034075	0.060906	0.060986						0.017746				0.017667	0.053696	0.0224
Erythrulose (meto-3TMS)	sugar	annotated	15.126	1479							0.01443	0.018688	0.014288		0.015696	0.014844		0.008071
Fructose 1-phosphate (meto-6TMS, peak1)	phosphorylated	annotated	24.231	2341	2.04182	1.62056	0.720292		1.3036	1.41182	1.10389	0.513877		1.31114	1.27313	0.461747	1.27904	1.32973	0.620799
Fructose 1-phosphate (meto-6TMS, peak2)	phosphorylated	annotated	24.273	2346	2.04182	1.63426	0.720292	0.555378	1.33872	1.41182	1.11951	0.517886	0.506865	1.32587	1.27313	0.461747	1.29215	1.34492	0.620799
Fructose 6-phosphate (meto-6TMS)	phosphorylated	annotated	24.341	2354	0.107014	0.014972	0.018111	0.038816	0.112823	0.214685	0.090936	0.005741	0.044056	0.101142	0.108318	0.044722	0.11323	0.151154	0.038255
Fructose (meto-5TMS, peak1)	sugar	identified	20.117	1904	0.007925	0.008511	0.009883	0.060446	0.102702	0.150388	0.012237	0.125694				0.118675	0.002538	0.010413
Fructose (meto-5TMS, peak2)	sugar	identified	20.199	1912			0.237764	0.060446	0.102702	0.150388	0.152912	0.125694	0.117381	0.084595	0.137011	0.118675	0.164826	0.204871
Fucose (4TMS, peak1)	sugar	annotated	17.816	1695	0.019165
Fucose (4TMS, peak2)	sugar	annotated	18.305	1738			0.142189						0.048934		0.056218	0.098593		0.016964	0.095787
Fumaric acid (2TMS)	organic acid	identified	13.235	1345	0.013477	0.033492	0.016415	0.063544	0.027644	0.022082	0.0848	0.148441	0.091401	0.052095	0.093126	0.13692	0.064314	0.071996	0.025508
Galactitol (6TMS)	sugar	annotated	20.871	1978		0.015799	0.016481		0.064713	0.050423	0.21571	0.236524	0.165938	0.054075	0.125607	0.100984		0.323999	0.15351
Galactose (5TMS, peak1)	sugar	annotated	19.264	1824							0.023318				0.029383
Galactose (5TMS, peak2)	sugar	annotated	19.734	1868							0.063796	0.050107	0.041942
Galactose (meto-5TMS, peak1)	sugar	annotated	20.331	1925	6.31463	6.01005	6.88682	1.64159	2.92842	4.11232	4.14116	3.62758	3.25272	2.22538	3.8136	3.46623	4.89234	5.64689	4.32714
Galactose (meto-5TMS, peak2)	sugar	annotated	20.565	1948	1.19924	0.980539	1.23632	0.295587	0.534946	0.828864	0.727303	0.602104	0.597999	0.398163	0.645854	0.6275	0.890203	0.95062	0.789854
Galacturonic acid (5TMS, peak1)	sugar	annotated	20.952	1986	0.144354	0.133697	0.068489	0.024571	0.032009	0.049686	0.053231	0.041989	0.011417	0.023669	0.056679	0.008434	0.080597	0.088347	0.1004
Galacturonic acid (5TMS, peak2)	sugar	annotated	21.677	2060	0.013083	0.010956	0.024965	0.069157	0.025072	0.04383	0.139156	0.166252	0.153314	0.105639	0.112807	0.091134	0.008867	0.010911	0.023967
Galacturonic acid (meto-5TMS, peak1)	sugar	annotated	20.891	1980				0.116195	0.103742	0.053256					0.058027		0.076159
Galacturonic acid (meto-5TMS, peak2)	sugar	annotated	21.095	2000												0.038553
Gluconic acid (6TMS)	organic acid	annotated	21.522	2044										0.005991
Glucose 6-phosphate (meto-6TMS, peak1)	phosphorylated	annotated	24.461	2368	0.331913	0.361037	0.009768	0.251979	0.19772	0.713732	0.460829	0.220732	0.233774	0.197067	0.472929	0.230508	0.581098	0.663252	0.102572
Glucose 6-phosphate (meto-6TMS, peak2)	phosphorylated	annotated	24.648	2390	0.082243	0.049195	0.009768	0.026621	0.019206	0.094377	0.056718	0.026176	0.033508	0.06161	0.057965	0.028787	0.018142	0.021933	0.026475
Glucose (5TMS, peak1)	sugar	identified	20.3	1922	0.747719	0.711652	0.346822	0.125662	0.171198	0.238434	0.31294	0.244079	0.063761	0.160772	0.342675	0.063382	0.422498	0.452437	0.457511
Glucose (5TMS, peak2)	sugar	identified	21.114	2002	0.029398	0.008175	0.005742											0.011484	0.013615
Glucose (meto-5TMS, peak1)	sugar	identified	20.382	1930	6.31463	6.01005	6.88682	1.64159	2.92842	4.11232	4.14116	3.62758	3.25272	2.22538	3.8136	3.46623	4.89234	5.64689	4.32714
Glucose (meto-5TMS, peak2)	sugar	identified	20.596	1951	1.19924	0.980539	1.23632	0.295587	0.534946	0.828864	0.727303	0.602104	0.597999	0.398163	0.645854	0.6275	0.890203	0.95062	0.789854
Glucuronic acid lactone (3TMS)	other	annotated	19.585	1854							0.073961	0.071573	0.055618		0.105662	0.047378			0.064238
Glucuronic acid (5TMS, peak1)	sugar	annotated	21.054	1996	0.144354	0.133697	0.068489	0.024571	0.032009	0.049686	0.053231	0.041989	0.011417	0.023669	0.056679	0.008434	0.080597	0.088347	0.1004
Glucuronic acid (5TMS, peak2)	sugar	annotated	21.532	2045	0.013083	0.010956	0.024965	0.069157	0.025072	0.04383	0.139156	0.166252	0.153314	0.105639	0.112807	0.091134	0.008867	0.010911	0.023967
Glucuronic acid (meto-5TMS, peak1)	sugar	annotated	20.82	1973				0.116195	0.103742	0.053256					0.058027	0.014309	0.076159
Glucuronic acid (meto-5TMS, peak2)	sugar	annotated	21.003	1991												0.038553
Glutamic acid (3TMS)	amino acid	identified	17.015	1628					0.009526										0.00477
Glyceric acid (3TMS)	sugar	annotated	13.146	1339	0.007396
Glycerol 3-phosphate (4TMS)	phosphorylated	annotated	18.758	1778	0.572826	0.80934	0.496437	0.213202	0.462284	0.578165	0.349465	0.445415	0.33162	0.299114	0.477393	0.320826	0.769465	0.98409	0.723263
Glycine (2TMS)	amino acid	identified	9.509	1118	0.612652	0.031957	0.10136	0.07075	0.103517	0.165868	0.073736	0.093839	0.07543	0.080137	0.178354	0.028474	0.009209	0.033112	0.037668
Glycine (3TMS)	amino acid	identified	12.807	1316	2.38646	6.80421	7.90802	13.1968	5.05004	3.63403	6.37129	6.10653	8.78688	9.62925	10.072	3.97098	2.44847	3.5934	2.20469
Glycolic acid (2TMS)	organic acid	identified	8.609	1070							0.007144	0.009036	0.006567		0.00622
Homocysteine (3TMS)	amino acid	annotated	17.601	1677	0.053056	0.053396	0.040248
Hypotaurine (3TMS)	other	annotated	16.884	1617		0.019137	0.018453	0.261824	0.128651	0.13497	2.00241	7.32205	5.9907	2.75863	6.06387	1.74213			0.184185
Hypoxanthine (2TMS)	nucleic acid-related	annotated	19.242	1822				0.408944	0.751308	1.14622		0.035279	0.223681		0.529004			0.350112	0.368396
Inosine (4TMS)	nucleic acid-related	identified	26.393	2605									0.050735
Inositol (6TMS)	vitamin	identified	22.362	2132	0.211308	0.21105	0.274897	0.047227	0.02553	0.039106	0.233562	0.178523	0.271738	0.094744	0.064923	0.076394	0.226985	0.189375	0.271708
Isoleucine (2TMS)	amino acid	identified	12.571	1300	0.067187	0.116646	0.083586	0.016349	0.031467	0.021279	0.041471		0.040559	0.146607	0.060123	0.027306	0.028311	0.022159	0.026505
Lactic acid (2TMS)	organic acid	annotated	8.358	1057	15.2119	14.8294	13.5807	3.76551	4.3814	6.4448	5.67853	5.71107	2.79048	3.5723	6.1113	5.23561	11.8773	12.5488	12.3436
Lauric acid (TMS)	other	annotated	17.314	1653					0.011768	0.012701				0.008717		0.007722
Leucine (2TMS)	amino acid	identified	12.201	1277	0.11249	0.214814			0.021624	0.030812	0.068977	0.034495		0.228764				0.033611	0.047701
Lysine (4TMS)	amino acid	identified	20.474	1939	0.196361	0.330824	0.14894	0.032265	0.285558	0.180904	0.053845		0.052432	0.091638	0.093745		0.043261
Lyxose (4TMS)	sugar	annotated	17.577	1675				0.549481	0.315955	0.015731	0.015214	0.299409	0.541692	0.379783	0.011979	0.253577			0.03624
Lyxose (meto-4TMS, peak1)	sugar	annotated	17.529	1671				0.386028	0.229565	0.308481	0.345123	0.198953	0.391317	0.275174	0.341956	0.185055	0.014832		0.021036
Lyxose (meto-4TMS, peak2)	sugar	annotated	17.648	1681				0.386028	0.229565	0.308481	0.345123	0.198953	0.391317	0.275174	0.341956	0.185055	0.014832		0.021036
Malic acid (3TMS)	organic acid	identified	15.359	1496	0.186013	0.306131	0.192086	0.284772	0.529463	0.463445	0.612304	1.27255	0.712126	0.309461	0.799913	0.747017	0.4347	0.651847	0.373615
Maltitol (9TMS)	sugar	annotated	29.593	2923						0.014776
Maltose (meto-8TMS)	sugar	identified	28.378	2817													0.017708
Mannitol (6TMS)	sugar	annotated	20.748	1966	0.016105	0.015799	0.016481	0.03243	0.064713	0.050423	0.21571	0.236524	0.165938	0.121037	0.125607	0.100984	0.039139	0.323999	0.15351
Mannose (5TMS)	sugar	annotated	19.777	1872							0.063796	0.050107	0.041942
Mannose-meto (5TMS, peak1)	sugar	annotated	20.26	1918	6.31463	6.01005	6.88682	1.64159	2.92842	4.11232	4.14116	3.62758	3.25272	2.22538	3.8136	3.46623	4.89234	5.64689	4.32714
Mannose-meto (5TMS, peak2)	sugar	annotated	20.453	1937	1.20531	6.01005	6.88682	1.64159	2.92842	4.11232	4.14116	3.62758	3.25272	0.398163	3.8136	3.46623	4.89234	0.95062	4.32714
meso-Erythritol (4TMS)	sugar	annotated	15.68	1521					0.012943	0.010048	0.011157	0.009134			0.012627			0.006322
Methionine (2TMS)	amino acid	identified	15.794	1530	0.018678	0.061254	0.018046												0.015618
Myristic acid (TMS)	other	annotated	19.542	1850	0.020857	0.010369	0.010764	0.013693	0.009566	0.003496	0.009348	0.004428	0.011237	0.010296		0.014655	0.012432		0.00695
N-Acetylaspartic acid (2TMS)	amino acid	annotated	17.457	1665	0.011147	0.010644			0.005659			0.006786	0.004704
N-Acetylmannosamine (meto-4TMS)	sugar	annotated	22.195	2114						0.017712	0.161569	0.133249	0.163252	0.058211	0.041261		0.107698	0.087328	0.116554
Niacinamide (TMS)	vitamin	annotated	15.222	1486	0.745399	0.566153	0.690697	0.107161	0.129505	0.275252	0.374685	0.4062	0.22984	0.435759	0.478707	0.339835	0.372147	0.380252	0.455928
Octadecanol (TMS)	other	annotated	22.585	2156	0.012256	0.011855	0.005019	0.009712		0.004989		0.013429	-0.00628	0.01128		0.01164	0.014761	0.015212	0.005437
O-Phosphoethanolamine (4TMS)	other	annotated	19.028	1802							0.01994	0.020922	0.019807	0.017899	0.015495	0.022697	0.008688	0.013526	0.013335
Ornithine (4TMS)	amino acid	identified	19.392	1836	0.014888	0.028787	0.014563	0.01955	0.047476	0.040943	0.014869	0.02063		0.039277	0.053145	0.00656	0.040207	0.045316
Palmitic acid (TMS)	other	identified	21.541	2046	0.084161	0.014689	0.043432	0.146334		0.003996	0.075361		0.033572	0.105526		0.055664	0.075436		0.02405
Pantothenic acid (3TMS)	vitamin	annotated	21.231	2014	0.050888	0.042548	0.036494	0.03016	0.034757	0.034758	0.0585	0.055884	0.04815	0.163493	0.143274	0.127108	0.068952	0.071702	0.062373
Phenylalanine (2TMS)	amino acid	identified	17.183	1642	0.254768	0.419762	0.231358	0.023491	0.053408	0.070425	0.018109	0.041937	0.097434	0.037257	0.065815	0.03147	0.165352	0.183195	0.174796
Phosphoric acid (3TMS)	other	identified	12.233	1279	43.5011	39.7484	37.8043	22.1614	27.1207	29.7005	27.4195	28.8804	26.8702	21.6126	23.4284	30.0207	35.1325	38.5068	41.9076
Proline (2TMS)	amino acid	identified	12.659	1306	0.123238	0.288995	0.075982	0.070079	0.082814		0.31294	0.294545	0.353182	2.583	2.86437	0.280798	0.115722	0.094422	0.061001
Psicose (5TMS)	sugar	annotated	20.311	1923	6.31463	6.01005	6.88682	1.64159	2.92842	4.11232	4.14116	3.62758	3.25272	2.22538	3.8136	3.46623	4.89234	5.64689	4.32714
Psicose (meto-5TMS, peak1)	sugar	annotated	19.927	1886			0.009883
Psicose (meto-5TMS, peak2)	sugar	annotated	20.055	1898			0.009883				0.009639
Pyruvic acid (2TMS)	organic acid	annotated	8.958	1088					0.010244		0.012314	0.019492
Pyruvic acid (meto-TMS)	organic acid	annotated	8.086	1043	0.0448	0.128039	0.103992	0.02044	0.08432	0.10634	0.050057	0.032634	0.057985	0.050313	0.041175	0.041249	0.025507	0.110863	0.056097
Ribose (4TMS, peak1)	sugar	annotated	17.362	1657						0.015731					0.013883
Ribose (4TMS, peak2)	sugar	annotated	17.469	1666						0.015731	0.015214				0.013883
Ribose (4TMS, peak3)	sugar	annotated	17.553	1673						0.015731	0.015214				0.011979
Ribose (4TMS, peak4)	sugar	annotated	17.768	1691	0.019165			0.549481	0.315955	0.449357	0.465829	0.299409	0.541692	0.379783	0.501961	0.253577			0.03624
Ribose (meto-4TMS)	sugar	annotated	17.851	1698				0.386028	0.229565	0.308481	0.345123	0.198953	0.391317	0.275174	0.341956	0.185055	0.014832		0.021036
Serine (3TMS)	amino acid	identified	13.559	1367	0.069896	0.180345	0.062556	0.109644	0.054342	0.053689	0.357887	0.293156	0.345549	0.7305	0.531291	0.290485	0.046229	0.058842	0.080185
Sorbitol (6TMS)	sugar	annotated	20.85	1976	0.016105	0.015799	0.016481	0.03243	0.064713	0.050423	0.21571	0.236524	0.165938	0.121037	0.125607	0.100984	0.039139	0.323999	0.15351
Sorbose (5TMS)	sugar	annotated	20.023	1895		0.007216													0.005845
Sorbose (meto-5TMS, peak1)	sugar	annotated	20.107	1903	0.007925	0.008511	0.009883	0.060446	0.102702	0.150388	0.012237	0.125694				0.118675	0.002538	0.010413
Sorbose (meto-5TMS, peak2)	sugar	annotated	20.158	1908	0.007925	0.008511	0.009883	0.060446	0.102702	0.150388	0.012237	0.125694	0.117381	0.084595	0.137011	0.118675		0.010413
Stearic acid (TMS)	other	identified	23.384	2244	0.149347	0.033483	0.064517	0.231987		0.017453	0.139193	0.000181	0.049944	0.167484		0.078264	0.150057		0.027908
Succinic acid (2TMS)	organic acid	identified	12.763	1313	0.188657	0.219321	0.147566	0.132993	0.19805	0.221567	0.122296	0.191122	0.128386			0.140556	0.285973	0.317997	0.289001
Sucrose (8TMS)	sugar	identified	27.264	2705	0.026814	0.02033	0.017135
Tagatose (5TMS, peak1)	sugar	annotated	20.044	1897		0.007216													0.005845
Tagatose (5TMS, peak2)	sugar	annotated	20.219	1914		0.007216													0.005845
Tagatose (5TMS, peak3)	sugar	annotated	20.27	1919	6.31463	6.01005	6.88682	0.010729	0.049079	0.050603	4.14116	3.62758	3.25272	2.22538	3.8136	0.031499	0.051673	5.64689	4.32714
Threitol (4TMS)	sugar	annotated	15.566	1512					0.012943	0.010048	0.013339	0.016509	0.013939		0.012627			0.006322
Threonic acid (4TMS)	sugar	annotated	16.351	1574					0.010301	0.008813				0.012027				0.006564	0.009644
Threonine (3TMS)	amino acid	identified	13.987	1396	0.459622	1.43582	0.495823	0.236284	0.25262	0.290403	0.577659	0.513088	0.392995	0.949432	1.12399	0.433678	0.31149	0.221658	0.253375
Trehalose (8TMS)	sugar	identified	28.322	2812													0.017708
Tyrosine (3TMS)	amino acid	identified	20.667	1958		0.006131
Urea (2TMS)	other	annotated	11.557	1237	0.819528	0.021715	0.018911	0.574628	0.713852		0.466021	0.474298	0.671955	1.18145	0.932598	1.91014	2.16662	0.070347	0.096286
Valine (2TMS)	amino acid	identified	11.284	1220	0.382947	0.797647	0.486207	0.089069	0.089895	0.116883	0.222256	0.133141	0.210683	0.672872	0.400462	0.188495	0.18637	0.171968	0.194455
Xylose (4TMS, peak1)	sugar	annotated	18.237	1732						0.044032			0.048934		0.056218	0.098593		0.016964	0.095787
Xylose (4TMS, peak2)	sugar	annotated	18.826	1784		0.026078					0.05168	0.040425			0.025446
Xylose (meto-4TMS)	sugar	annotated	17.589	1676				0.386028	0.229565	0.308481	0.345123	0.198953	0.391317	0.275174	0.341956	0.185055	0.014832		0.021036
aNumbers in parentheses before trimethylsilyl (TMS) indicated in number TMS groups of metabolite derivatives.
b"Annotated" indicates a compound detected at the coincidence rate with index (>80 %). "Identified" indicates a compound detected by comparison with a standard substance.

## Sheet: TableS2
Table S2. Components which show high VIP scores in prediction models
Sourness						Acidic bitterness						Irritant			Umami			Saltiness						Richness
UV			Par			UV			Par			UV			UV			UV			Par			UV
High VIP component	VIP score	Correlation	High VIP component	VIP score	Correlation	High VIP component	VIP score	Correlation	High VIP component	VIP score	Correlation	High VIP component	VIP score	Correlation	High VIP component	VIP score	Correlation	High VIP component	VIP score	Correlation	High VIP component	VIP score	Correlation	High VIP component	VIP score	Correlation
Fructose-meto-5TMS(2)	2.05215	positive	Phosphoric acid-3TMS	6.20557	positive	Fructose-meto-5TMS(2)	2.01209	negative	Phosphoric acid-3TMS	6.21774	negative	Serine-3TMS	2.02785	positive	O-Phosphoethanolamine-4TMS	2.01657	positive	Tagatose-5TMS(5)	1.96671	positive	Phosphoric acid-3TMS	5.05301	positive	Glucuronic acid-meto-5TMS(1)	1.96136	negative
Lactic acid-2TMS	2.00102	positive	Lactic acid-2TMS	4.90182	positive	Lactic acid-2TMS	1.98463	negative	Lactic acid-2TMS	4.88923	negative	Glucuronic acid-5TMS(2)	1.91975	positive	Fructose-meto-5TMS(2)	1.91916	negative	Niacinamide-TMS	1.95256	positive	Tagatose-5TMS(5)	4.43906	positive	Allose-meto-5TMS(2)	1.81277	positive
Phosphoric acid-3TMS	1.91517	positive	Creatinine-3TMS	2.9122	positive	Phosphoric acid-3TMS	1.92975	negative	Creatinine-3TMS	2.87434	negative	Galacturonic acid-5TMS(2)	1.91975	positive	Lactic acid-2TMS	1.91031	negative	Fructose-meto-5TMS(2)	1.77774	positive	Lactic acid-2TMS	4.34634	positive	Fructose-meto-5TMS(2)	1.78819	positive
O-Phosphoethanolamine-4TMS	1.90498	negative	Mannose-meto-5TMS(1)	2.72506	positive	Mannose-meto-5TMS(1)	1.8662	negative	Glycine-3TMS	2.74805	positive	Threitol-4TMS	1.86161	positive	Phenylalanine-2TMS	1.84543	negative	Valine-2TMS	1.70065	positive	Creatinine-3TMS	2.84011	positive	Stearic acid-TMS	1.70722	negative
Mannose-meto-5TMS(1)	1.86931	positive	Psicose-5TMS(4)	2.72506	positive	Psicose-5TMS(4)	1.8662	negative	Mannose-meto-5TMS(1)	2.7158	negative	5-Oxoproline-2TMS	1.80147	positive	Glucose-5TMS(1)	1.81733	negative	Glucose-5TMS(1)	1.67648	positive	Mannose-meto-5TMS(1)	2.72455	positive	Mannose-meto-5TMS(2)	1.70362	positive
Psicose-5TMS(4)	1.86931	negative	Galactose-meto-5TMS(1)	2.72506	negative	Galactose-meto-5TMS(1)	1.8662	negative	Psicose-5TMS(4)	2.7158	negative	Succinic acid-2TMS	1.79668	negative	Galacturonic acid-5TMS(1)	1.8017	negative	Inositol-6TMS(2)	1.6505	positive	Psicose-5TMS(4)	2.72455	positive	Palmitic acid-TMS	1.67427	negative
Galactose-meto-5TMS(1)	1.86931	positive	Glucose-meto-5TMS(1)	2.72506	positive	Glucose-meto-5TMS(1)	1.8662	negative	Galactose-meto-5TMS(1)	2.7158	negative	Phosphoric acid-3TMS	1.66922	negative	Glucuronic acid-5TMS(1)	1.8017	negative	Creatinine-3TMS	1.64388	positive	Galactose-meto-5TMS(1)	2.72455	positive	Fructose 1-phosphate-meto-6TMS(1)	1.65135	negative
Glucose-meto-5TMS(1)	1.86931	positive	Glycine-3TMS	2.7105	negative	Galactose-meto-5TMS(2)	1.84647	negative	Glucose-meto-5TMS(1)	2.7158	negative	Erythrulose-meto-3TMS(1)	1.65118	positive	Mannose-meto-5TMS(1)	1.79895	negative	Mannose-meto-5TMS(1)	1.62764	positive	Glucose-meto-5TMS(1)	2.72455	positive	3-Aminopropanoic acid-3TMS	1.64169	negative
Galacturonic acid-5TMS(1)	1.8477	negative	Tagatose-5TMS(5)	2.54431	positive	Glucose-meto-5TMS(2)	1.84647	negative	Tagatose-5TMS(5)	2.47881	negative	3-Aminopropanoic acid-3TMS	1.64143	positive	Psicose-5TMS(4)	1.79895	negative	Psicose-5TMS(4)	1.62764	positive	Hypotaurine-3TMS	2.39719	positive	Phosphoric acid-3TMS	1.63929	positive
Glucuronic acid-5TMS(1)	1.8477	positive	Hypotaurine-3TMS	1.61373	negative	Phenylalanine-2TMS	1.8003	negative	Hypotaurine-3TMS	1.66947	positive	Lactic acid-2TMS	1.59747	negative	Galactose-meto-5TMS(1)	1.79895	negative	Galactose-meto-5TMS(1)	1.62764	positive	Glycine-3TMS	2.14312	positive	Mannose-meto-5TMS(1)	1.6177	positive
Galactose-meto-5TMS(2)	1.8452	positive	Allose-meto-5TMS(2)	1.42234	positive	O-Phosphoethanolamine-4TMS	1.79233	positive	Allose-meto-5TMS(2)	1.48486	negative	Hypotaurine-3TMS	1.59008	positive	Glucose-meto-5TMS(1)	1.79895	negative	Glucose-meto-5TMS(1)	1.62764	positive	Allose-meto-5TMS(2)	1.47051	positive	Psicose-5TMS(4)	1.6177	positive
Glucose-meto-5TMS(2)	1.8452	positive	Mannose-meto-5TMS(2)	1.21911	positive	Galacturonic acid-5TMS(1)	1.7798	positive	Mannose-meto-5TMS(2)	1.28468	negative	5-Aminovaleric acid-3TMS	1.55264	negative	Niacinamide-TMS	1.74421	negative	Threonine-3TMS	1.60797	positive	Proline-2TMS	1.27758	positive	Galactose-meto-5TMS(1)	1.6177	positive
Phenylalanine-2TMS	1.81606	positive	Galactose-meto-5TMS(2)	1.1412	positive	Glucuronic acid-5TMS(1)	1.7798	negative	Galactose-meto-5TMS(2)	1.1392	negative	Alanine-2TMS	1.5439	positive	Phosphoric acid-3TMS	1.72117	negative	Galacturonic acid-5TMS(1)	1.60742	positive	Mannose-meto-5TMS(2)	1.19033	positive	Glucose-meto-5TMS(1)	1.6177	positive
Lyxose-meto-4TMS(1)	1.80772	negative	Glucose-meto-5TMS(2)	1.1412	positive	Lyxose-meto-4TMS(1)	1.76841	positive	Glucose-meto-5TMS(2)	1.1392	negative	Glycerol 3-phosphate-4TMS	1.5409	negative	Galactose-meto-5TMS(2)	1.70591	negative	Glucuronic acid-5TMS(1)	1.60742	positive	Urea-2TMS	1.18755	negative	Galactose-meto-5TMS(2)	1.60903	positive
Xylose-meto-4TMS	1.80772	negative				Xylose-meto-4TMS	1.76841	positive				Fructose-meto-5TMS(2)	1.5381	negative	Glucose-meto-5TMS(2)	1.70591	negative	Lactic acid-2TMS	1.59579	positive	Threonine-3TMS	1.08502	positive	Glucose-meto-5TMS(2)	1.60903	positive
Lyxose-meto-4TMS(2)	1.80772	negative				Lyxose-meto-4TMS(2)	1.76841	positive				Cadaverine-3TMS	1.53158	negative	Sorbose-meto-5TMS(2)	1.67858	positive	Isoleucine-2TMS	1.57679	positive	Galactose-meto-5TMS(2)	1.06293	positive	Lactic acid-2TMS	1.49903	positive
Arabinose-meto-4TMS	1.80772	negative				Arabinose-meto-4TMS	1.76841	positive				Proline-2TMS	1.50571	positive	Tagatose-5TMS(5)	1.67358	negative	Phenylalanine-2TMS	1.5551	positive	Glucose-meto-5TMS(2)	1.06293	positive	Allose-meto-5TMS(1)	1.49007	negative
Ribose-meto-4TMS	1.80772	negative				Ribose-meto-4TMS	1.76841	positive				Threonyl acid-4TMS	1.49378	positive	Inositol-6TMS(2)	1.66286	negative	allo-Isoleucine-2TMS	1.49021	positive	Niacinamide-TMS	1.04998	positive	Lyxose-meto-4TMS(1)	1.47165	negative
Glucose-5TMS(1)	1.79701	positive				Ribose-4TMS(4)	1.76153	positive				Galactose-meto-5TMS(2)	1.47775	negative	Creatinine-3TMS	1.64444	negative	Galactose-meto-5TMS(2)	1.48678	positive				Xylose-meto-4TMS	1.47165	negative
Ribose-4TMS(4)	1.75146	negative				Threitol-4TMS	1.72113	positive				Glucose-meto-5TMS(2)	1.47775	negative	Sorbose-meto-5TMS(1)	1.64057	positive	Glucose-meto-5TMS(2)	1.48678	positive				Lyxose-meto-4TMS(2)	1.47165	negative
Threitol-4TMS	1.64768	negative				Glucose-5TMS(1)	1.71359	negative				Mannose-meto-5TMS(1)	1.43159	negative	Fructose-meto-5TMS(1)	1.64057	positive	Leucine-2TMS	1.47827	positive				Arabinose-meto-4TMS	1.47165	negative
Cadaverine-3TMS	1.64754	positive				Cadaverine-3TMS	1.66616	negative				Psicose-5TMS(4)	1.43159	negative	Lyxose-meto-4TMS(1)	1.57113	positive	Glucuronic acid lactone-3TMS(2)	1.47055	positive				Ribose-meto-4TMS	1.47165	negative
Glycerol 3-phosphate-4TMS	1.61954	positive				Glycerol 3-phosphate-4TMS	1.63176	negative				Galactose-meto-5TMS(1)	1.43159	negative	Xylose-meto-4TMS	1.57113	positive	Phosphoric acid-3TMS	1.4242	positive				Ribose-4TMS(4)	1.43498	negative
Creatinine-3TMS	1.61295	positive				N-Acetyl aspartic acid-2TMS	1.62401	negative				Glucose-meto-5TMS(1)	1.43159	negative	Lyxose-meto-4TMS(2)	1.57113	positive	O-Phosphoethanolamine-4TMS	1.38699	negative				Phenylalanine-2TMS	1.42124	positive
Glucuronic acid-5TMS(2)	1.57318	positive				Glucuronic acid-5TMS(2)	1.59293	positive				Glycine-3TMS	1.42226	positive	Arabinose-meto-4TMS	1.57113	positive	2-Hydroxyisobutyric acid-2TMS	1.36226	positive				Glucuronic acid lactone-3TMS(2)	1.40159	negative
Galacturonic acid-5TMS(2)	1.57318	positive				Galacturonic acid-5TMS(2)	1.59293	positive				Lyxose-meto-4TMS(1)	1.41873	positive	Ribose-meto-4TMS	1.57113	positive	Ascorbic acid-4TMS	1.33903	negative				Inositol-6TMS(2)	1.38781	positive
N-Acetyl aspartic acid-2TMS	1.51849	positive				Creatinine-3TMS	1.57438	negative				Xylose-meto-4TMS	1.41873	positive	Ribose-4TMS(4)	1.54122	positive	N-Acetyl aspartic acid-2TMS	1.3313	positive				Fucose-4TMS(2)	1.37546	positive
Niacinamide-TMS	1.45554	positive				Erythrulose-meto-3TMS(1)	1.49395	positive				Lyxose-meto-4TMS(2)	1.41873	positive	N-Acetyl aspartic acid-2TMS	1.47605	negative	Glycerol 3-phosphate-4TMS	1.33125	positive				Cadaverine-3TMS	1.3625	positive
Erythrulose-meto-3TMS(1)	1.41296	negative				2-Phosphoglyceric acid -4TMS	1.45231	negative				Arabinose-meto-4TMS	1.41873	positive	Cadaverine-3TMS	1.37576	negative	Allose-meto-5TMS(1)	1.32406	negative				2-Phosphoglyceric acid -4TMS	1.34592	positive
Sorbose-meto-5TMS(2)	1.41091	negative				3-Phosphoglyceric acid-4TMS	1.45231	negative				Ribose-meto-4TMS	1.41873	positive	Fucose-4TMS(2)	1.36234	negative	Cysteine-3TMS	1.27575	positive				3-Phosphoglyceric acid-4TMS	1.34592	positive
2-Phosphoglyceric acid -4TMS	1.37261	positive				Niacinamide-TMS	1.39635	negative				Isoleucine-2TMS	1.3902	positive	N-Acetylmannosamine-meto-4TMS	1.35346	negative	Serine-3TMS	1.25948	positive				Galacturonic acid-meto-5TMS(1)	1.32294	negative
3-Phosphoglyceric acid-4TMS	1.37261	positive				Sorbose-meto-5TMS(2)	1.39554	positive				Galacturonic acid-5TMS(1)	1.38307	negative	2-Phosphoglyceric acid -4TMS	1.28032	negative	Sorbose-meto-5TMS(1)	1.23193	negative				Sucrose-8TMS	1.30851	negative
5-Oxoproline-2TMS	1.35453	negative				3-Aminopropanoic acid-3TMS	1.38508	positive				Glucuronic acid-5TMS(1)	1.38307	negative	3-Phosphoglyceric acid-4TMS	1.28032	negative	Fructose-meto-5TMS(1)	1.23193	negative				Ascorbic acid-4TMS	1.29123	negative
Lyxose-4TMS(2)	1.32522	negative				5-Oxoproline-2TMS	1.36078	positive				O-Phosphoethanolamine-4TMS	1.3799	positive	Fructose 6-phosphate-meto-6TMS	1.27845	positive	Alanine-2TMS	1.23059	positive				Galacturonic acid-5TMS(1)	1.22242	negative
Sorbose-meto-5TMS(1)	1.29929	negative				Threonyl acid-4TMS	1.32421	positive				Ribose-4TMS(4)	1.36608	positive	Glycerol 3-phosphate-4TMS	1.25165	negative	Ribose-4TMS(4)	1.2267	negative				Glucuronic acid-5TMS(1)	1.22242	negative
Fructose-meto-5TMS(1)	1.29929	negative				Succinic acid-2TMS	1.28416	negative				Phenylalanine-2TMS	1.36457	negative	Glucuronic acid-5TMS(2)	1.21757	negative	Hypoxanthine-2TMS	1.20595	negative				Glycerol 3-phosphate-4TMS	1.19331	positive
Threonyl acid-4TMS	1.29602	negative				Sorbose-meto-5TMS(1)	1.28392	positive				2-Phosphoglyceric acid -4TMS	1.33301	negative	Galacturonic acid-5TMS(2)	1.21757	negative	Boric acid-3TMS	1.18094	positive				Glucose-5TMS(1)	1.17607	negative
3-Aminopropanoic acid-3TMS	1.28057	positive				Fructose-meto-5TMS(1)	1.28392	positive				3-Phosphoglyceric acid-4TMS	1.33301	negative	2-Aminoisobutyric acid-2TMS	1.19518	negative	5-Oxoproline-2TMS	1.17584	positive				Niacinamide-TMS	1.16998	positive
Tagatose-5TMS(5)	1.27079	positive				Lyxose-4TMS(2)	1.25024	positive				Hypoxanthine-2TMS	1.29536	negative	Valine-2TMS	1.19235	negative	Lyxose-meto-4TMS(1)	1.17407	negative				Fructose 1-phosphate-meto-6TMS(2)	1.16842	negative
Succinic acid-2TMS	1.22595	positive				Glycine-3TMS	1.23514	positive				Glucose-5TMS(1)	1.28987	positive	Hypoxanthine-2TMS	1.18039	positive	Xylose-meto-4TMS	1.17407	negative				Homocysteine-3TMS	1.15238	negative
Glycine-3TMS	1.20218	negative				Tagatose-5TMS(5)	1.22623	negative				N-Acetyl aspartic acid-2TMS	1.26266	negative	5-Oxoproline-2TMS	1.00454	negative	Lyxose-meto-4TMS(2)	1.17407	negative				Glucose-5TMS(2)	1.14414	negative
meso-Erythritol-4TMS	1.18319	negative				Serine-3TMS	1.2038	positive				Threonine-3TMS	1.25139	positive				Arabinose-meto-4TMS	1.17407	negative				O-Phosphoethanolamine-4TMS	1.12587	positive
Fumaric acid-2TMS	1.17004	negative				meso-Erythritol-4TMS	1.18275	positive				Fumaric acid-2TMS	1.22876	positive				Ribose-meto-4TMS	1.17407	negative				Glycine-3TMS	1.11337	negative
Serine-3TMS	1.14848	negative				Fumaric acid-2TMS	1.17289	positive				allo-Isoleucine-2TMS	1.21038	positive				Succinic acid-2TMS	1.16628	positive				Pyruvic acid-met-TMS	1.10804	positive
Inositol-6TMS(2)	1.13193	positive				Inositol-6TMS(2)	1.16468	negative				Pantothenic acid-3TMS	1.20771	positive				Hypotaurine-3TMS	1.16159	positive				Xylose-4TMS(1)	1.10638	positive
Hypotaurine-3TMS	1.06895	positive				Pyruvic acid-met-TMS	1.10413	negative				Creatinine-3TMS	1.17759	positive				Lyxose-4TMS(2)	1.14273	negative				N-Acetyl aspartic acid-2TMS	1.09227	positive
Lysine-4TMS	1.0561	negative				Hypotaurine-3TMS	1.0766	positive				Lysine-4TMS	1.15152	negative				Proline-2TMS	1.13576	positive				4-Hydroxyproline-3TMS	1.09007	negative
Fructose 1-phosphate-meto-6TMS(2)	1.05336	positive				Lysine-4TMS	1.06825	negative				Valine-2TMS	1.11267	positive				3-Aminopropanoic acid-3TMS	1.11704	positive				5-Aminovaleric acid-3TMS	1.09006	positive
Pyruvic acid-met-TMS	1.05269	negative				Allose-meto-5TMS(1)	1.00288	positive				Niacinamide-TMS	1.08257	positive				Cadaverine-3TMS	1.11529	positive				Glucuronic acid-5TMS(2)	1.08111	negative
												Pyruvic acid-met-TMS	1.06589	negative				Sorbose-meto-5TMS(2)	1.11141	negative				Galacturonic acid-5TMS(2)	1.08111	negative
												Ascorbic acid-4TMS	1.06419	negative				Glucuronic acid-5TMS(2)	1.09358	positive				Succinic acid-2TMS	1.06911	positive
												meso-Erythritol-4TMS	1.0574	negative				Galacturonic acid-5TMS(2)	1.09358	positive				Threonyl acid-4TMS	1.05849	negative
												Lauric acid-TMS	1.0396	negative				Ribose-4TMS(2)	1.03068	negative				Creatinine-3TMS	1.05695	positive
												Palmitic acid-TMS	1.01401	positive				Galacturonic acid-meto-5TMS(1)	1.01303	negative				Tagatose-5TMS(5)	1.04961	positive
												Sorbose-meto-5TMS(2)	1.00204	negative										meso-Erythritol-4TMS	1.02509	negative
																								Octadecanoyl-TMS	1.02327	negative
																								Aspartic acid-3TMS	1.02016	positive
Components with a VIP score ≥1.0 identified as high VIP components

## Sheet: TableS3
Table S3 Information about the experimental fish samples
Fish No.	Species	Habits	Sex	Length (cm)	Weight (g)
1	T. modestus	Omnivorous, Migrating	Female	24.4	257.2
2			Female	25	273.5
3			Male	23.6	217.9
4	S. marmoratus	Carnivorous, Demersal	Male	25.2	511.7
5			Male	26.8	575.3
6			Male	24.6	535.1
7	I. japonicus	Carnivorous, Demersal	Male	16.8	138.4
8			Male	17.8	148.1
9			Male	16.2	137.4
10			Female	20.4	413
11			Female	19.6	295.2
12			Female	16.6	206.8
13	P. major	Carnivorous, Migrating	Male	30.4	723.3
14			Female	32.4	949.6
15			Female	33.6	871.2
